# Supplementary material for: Synthesis, crystallographic, spectroscopic studies and biological activity of new cobalt(II) complexes with bioactive mixed sulindac and nitrogen-donor ligands
Source: Chem Cent J. 2017 May 10;11:40. doi: 10.1186/s13065-017-0268-2 (PMC5423883; doi:10.1186/s13065-017-0268-2)
Supplement: Supplementary file 3 — Additional file 3: Table S3. Summary of principle peaks in IR for complexes 2, 3 and 4 (cm-1). [file 13065_2017_268_MOESM3_ESM.cif]

  
data_hijazi3m 
  
_audit_creation_method            SHELXL-97 
_chemical_name_systematic 
; 
 ? 
; 
_chemical_name_common             ? 
_chemical_melting_point           ? 
_chemical_formula_moiety     'C40 H34 Co F2 O10 S2, 2(O)'
_chemical_formula_sum 
 'C40 H34 Co F2 O12 S2' 
_chemical_formula_weight          867.72 
  
loop_ 
 _atom_type_symbol 
 _atom_type_description 
 _atom_type_scat_dispersion_real 
 _atom_type_scat_dispersion_imag 
 _atom_type_scat_source 
 'C'  'C'   0.0033   0.0016 
 'International Tables Vol C Tables 4.2.6.8 and 6.1.1.4' 
 'H'  'H'   0.0000   0.0000 
 'International Tables Vol C Tables 4.2.6.8 and 6.1.1.4' 
 'O'  'O'   0.0106   0.0060 
 'International Tables Vol C Tables 4.2.6.8 and 6.1.1.4' 
 'F'  'F'   0.0171   0.0103 
 'International Tables Vol C Tables 4.2.6.8 and 6.1.1.4' 
 'S'  'S'   0.1246   0.1234 
 'International Tables Vol C Tables 4.2.6.8 and 6.1.1.4' 
 'Co'  'Co'   0.3494   0.9721 
 'International Tables Vol C Tables 4.2.6.8 and 6.1.1.4' 
  
_symmetry_cell_setting            Triclinic 
_symmetry_space_group_name_H-M    P-1 
_symmetry_space_group_name_Hall '-P 1'  
loop_ 
 _symmetry_equiv_pos_as_xyz 
 'x, y, z' 
 '-x, -y, -z' 
  
_cell_length_a                    5.012(3) 
_cell_length_b                    12.640(8) 
_cell_length_c                    16.220(10) 
_cell_angle_alpha                 81.852(10) 
_cell_angle_beta                  82.230(9) 
_cell_angle_gamma                 86.395(10) 
_cell_volume                      1006.9(11) 
_cell_formula_units_Z             1 
_cell_measurement_temperature     295(1) 
_cell_measurement_reflns_used     2890 
_cell_measurement_theta_min       3.18 
_cell_measurement_theta_max       22.84 
  
_exptl_crystal_description        plate 
_exptl_crystal_colour             yellow 
_exptl_crystal_size_max           0.50 
_exptl_crystal_size_mid           0.16 
_exptl_crystal_size_min           0.06 
_exptl_crystal_density_meas       ? 
_exptl_crystal_density_diffrn     1.431 
_exptl_crystal_density_method     'not measured' 
_exptl_crystal_F_000              447 
_exptl_absorpt_coefficient_mu     0.601 
_exptl_absorpt_correction_type    none 
_exptl_absorpt_correction_T_min   ? 
_exptl_absorpt_correction_T_max   ? 
_exptl_absorpt_process_details    ? 
  
_exptl_special_details 
; 
 ? 
; 
  
_diffrn_ambient_temperature       295(1) 
_diffrn_radiation_wavelength      0.71073 
_diffrn_radiation_type            MoK\a 
_diffrn_radiation_source          'fine-focus sealed tube' 
_diffrn_radiation_monochromator   graphite 
_diffrn_measurement_device_type   'CCD area detector' 
_diffrn_measurement_method        'phi and omega scans' 
_diffrn_detector_area_resol_mean  ? 
_diffrn_standards_number          ? 
_diffrn_standards_interval_count  ? 
_diffrn_standards_interval_time   ? 
_diffrn_standards_decay_%         ? 
_diffrn_reflns_number             10787 
_diffrn_reflns_av_R_equivalents   0.0625 
_diffrn_reflns_av_sigmaI/netI     0.0867 
_diffrn_reflns_limit_h_min        -6 
_diffrn_reflns_limit_h_max        6 
_diffrn_reflns_limit_k_min        -16 
_diffrn_reflns_limit_k_max        16 
_diffrn_reflns_limit_l_min        -20 
_diffrn_reflns_limit_l_max        20 
_diffrn_reflns_theta_min          2.56 
_diffrn_reflns_theta_max          27.00 
_reflns_number_total              4334 
_reflns_number_gt                 3560 
_reflns_threshold_expression      >2sigma(I) 
  
_computing_data_collection        'Bruker SMART' 
_computing_cell_refinement        'Bruker SMART' 
_computing_data_reduction         'Bruker SAINT' 
_computing_structure_solution     'SHELXS-97 (Sheldrick, 1990)' 
_computing_structure_refinement   'SHELXL-97 (Sheldrick, 1997)' 
_computing_molecular_graphics     'Bruker SHELXTL' 
_computing_publication_material   'Bruker SHELXTL' 
  
_refine_special_details 
; 
 Refinement of F^2^ against ALL reflections.  The weighted R-factor wR and 
 goodness of fit S are based on F^2^, conventional R-factors R are based 
 on F, with F set to zero for negative F^2^. The threshold expression of 
 F^2^ > 2sigma(F^2^) is used only for calculating R-factors(gt) etc. and is 
 not relevant to the choice of reflections for refinement.  R-factors based 
 on F^2^ are statistically about twice as large as those based on F, and R- 
 factors based on ALL data will be even larger. 
; 
  
_refine_ls_structure_factor_coef  Fsqd 
_refine_ls_matrix_type            full 
_refine_ls_weighting_scheme       calc 
_refine_ls_weighting_details 
 'calc w=1/[\s^2^(Fo^2^)+(0.1036P)^2^+3.0189P] where P=(Fo^2^+2Fc^2^)/3' 
_atom_sites_solution_primary      direct 
_atom_sites_solution_secondary    difmap 
_atom_sites_solution_hydrogens    geom 
_refine_ls_hydrogen_treatment     mixed 
_refine_ls_extinction_method      none 
_refine_ls_extinction_coef        ? 
_refine_ls_number_reflns          4334 
_refine_ls_number_parameters      273 
_refine_ls_number_restraints      0 
_refine_ls_R_factor_all           0.1355 
_refine_ls_R_factor_gt            0.1158 
_refine_ls_wR_factor_ref          0.2727 
_refine_ls_wR_factor_gt           0.2599 
_refine_ls_goodness_of_fit_ref    1.210 
_refine_ls_restrained_S_all       1.210 
_refine_ls_shift/su_max           0.000 
_refine_ls_shift/su_mean          0.000 
  
loop_ 
 _atom_site_label 
 _atom_site_type_symbol 
 _atom_site_fract_x 
 _atom_site_fract_y 
 _atom_site_fract_z 
 _atom_site_U_iso_or_equiv 
 _atom_site_adp_type 
 _atom_site_occupancy 
 _atom_site_symmetry_multiplicity 
 _atom_site_calc_flag 
 _atom_site_refinement_flags 
 _atom_site_disorder_assembly 
 _atom_site_disorder_group 
C1 C 0.3583(12) 0.5722(5) 0.8248(4) 0.0312(13) Uani 1 1 d . . . 
C2 C 0.1753(12) 0.6421(6) 0.7689(4) 0.0364(15) Uani 1 1 d . . . 
H2A H 0.0120 0.6047 0.7692 0.044 Uiso 1 1 calc R . . 
H2B H 0.1241 0.7074 0.7933 0.044 Uiso 1 1 calc R . . 
C3 C 0.2966(12) 0.6717(5) 0.6794(4) 0.0324(13) Uani 1 1 d . . . 
C4 C 0.4977(12) 0.7518(5) 0.6544(4) 0.0337(14) Uani 1 1 d . . . 
C5 C 0.6234(14) 0.8071(6) 0.7049(4) 0.0424(16) Uani 1 1 d . . . 
H5 H 0.5757 0.7993 0.7628 0.051 Uiso 1 1 calc R . . 
C6 C 0.8236(15) 0.8745(6) 0.6654(5) 0.0487(18) Uani 1 1 d . . . 
C7 C 0.9006(15) 0.8884(6) 0.5815(5) 0.0511(19) Uani 1 1 d . . . 
H7 H 1.0379 0.9338 0.5580 0.061 Uiso 1 1 calc R . . 
C8 C 0.7693(14) 0.8328(6) 0.5304(5) 0.0451(17) Uani 1 1 d . . . 
H8 H 0.8207 0.8406 0.4726 0.054 Uiso 1 1 calc R . . 
C9 C 0.5644(13) 0.7669(5) 0.5664(4) 0.0358(14) Uani 1 1 d . . . 
C10 C 0.3983(13) 0.6931(5) 0.5338(4) 0.0361(14) Uani 1 1 d . . . 
C11 C 0.2410(13) 0.6333(5) 0.6098(4) 0.0367(15) Uani 1 1 d . . . 
C12 C 0.0452(15) 0.5506(6) 0.6046(4) 0.0446(16) Uani 1 1 d . . . 
H12A H -0.0469 0.5284 0.6596 0.067 Uiso 1 1 calc R . . 
H12B H 0.1404 0.4901 0.5830 0.067 Uiso 1 1 calc R . . 
H12C H -0.0835 0.5804 0.5680 0.067 Uiso 1 1 calc R . . 
C13 C 0.3700(15) 0.6765(6) 0.4542(4) 0.0431(16) Uani 1 1 d . . . 
H13 H 0.2649 0.6195 0.4509 0.052 Uiso 1 1 calc R . . 
C14 C 0.4799(15) 0.7346(6) 0.3726(4) 0.0457(17) Uani 1 1 d . . . 
C15 C 0.5016(16) 0.8459(6) 0.3583(5) 0.0522(19) Uani 1 1 d . . . 
H15 H 0.4456 0.8862 0.4017 0.063 Uiso 1 1 calc R . . 
C16 C 0.6057(18) 0.8967(7) 0.2801(5) 0.061(2) Uani 1 1 d . . . 
H16 H 0.6231 0.9704 0.2714 0.073 Uiso 1 1 calc R . . 
C17 C 0.684(2) 0.8365(9) 0.2152(5) 0.082(3) Uani 1 1 d . . . 
C18 C 0.647(2) 0.7266(8) 0.2267(5) 0.082(3) Uani 1 1 d . . . 
H18 H 0.6900 0.6875 0.1819 0.098 Uiso 1 1 calc R . . 
C19 C 0.546(2) 0.6765(7) 0.3044(5) 0.063(2) Uani 1 1 d . . . 
H19 H 0.5205 0.6033 0.3120 0.075 Uiso 1 1 calc R . . 
C20 C 1.122(5) 0.867(2) 0.1035(19) 0.123(14) Uani 0.50 1 d P . . 
C20A C 0.901(7) 0.791(3) 0.054(2) 0.135(11) Uiso 0.50 1 d P . . 
Co1 Co 0.5000 0.5000 1.0000 0.0221(3) Uani 1 2 d S . . 
F1 F 0.9538(10) 0.9287(4) 0.7141(3) 0.0736(15) Uani 1 1 d . . . 
O1 O 0.2762(9) 0.5633(4) 0.9033(3) 0.0438(12) Uani 1 1 d . . . 
O2 O 0.5623(9) 0.5267(4) 0.7930(3) 0.0414(11) Uani 1 1 d . . . 
O3 O 0.782(3) 1.0286(8) 0.1173(8) 0.077(4) Uani 0.50 1 d P . . 
O3A O 1.003(4) 0.9231(13) 0.1384(9) 0.089(5) Uani 0.50 1 d P . . 
O1W O 0.7619(9) 0.4079(4) 0.9189(3) 0.0451(12) Uani 1 1 d . . . 
H1W1 H 0.7503 0.4442 0.8723 0.068 Uiso 1 1 d R . . 
H2W1 H 0.9114 0.4177 0.9346 0.068 Uiso 1 1 d R . . 
O2W O 0.2316(9) 0.3751(4) 1.0293(3) 0.0486(13) Uani 1 1 d . . . 
H1W2 H 0.0606 0.3749 1.0459 0.073 Uiso 1 1 d R . . 
H2W2 H 0.2672 0.3194 1.0628 0.073 Uiso 1 1 d R . . 
O3W O 0.325(4) 0.1622(9) 1.0870(8) 0.232(8) Uani 1 1 d . . . 
S1 S 0.7871(10) 0.8985(4) 0.1097(2) 0.1295(15) Uani 1 1 d . . . 
  
loop_ 
 _atom_site_aniso_label 
 _atom_site_aniso_U_11 
 _atom_site_aniso_U_22 
 _atom_site_aniso_U_33 
 _atom_site_aniso_U_23 
 _atom_site_aniso_U_13 
 _atom_site_aniso_U_12 
C1 0.030(3) 0.037(3) 0.025(3) 0.002(3) -0.006(2) -0.002(3) 
C2 0.034(3) 0.046(4) 0.026(3) 0.002(3) -0.005(2) 0.006(3) 
C3 0.038(3) 0.032(3) 0.027(3) -0.001(3) -0.005(2) 0.005(3) 
C4 0.037(3) 0.031(3) 0.031(3) 0.004(3) -0.009(3) 0.005(3) 
C5 0.046(4) 0.043(4) 0.038(4) -0.004(3) -0.012(3) 0.007(3) 
C6 0.051(4) 0.033(4) 0.066(5) -0.006(4) -0.023(4) 0.001(3) 
C7 0.051(4) 0.035(4) 0.063(5) 0.015(4) -0.014(4) -0.004(3) 
C8 0.045(4) 0.049(4) 0.038(4) 0.005(3) -0.008(3) 0.004(3) 
C9 0.038(3) 0.032(3) 0.033(3) 0.006(3) -0.002(3) 0.004(3) 
C10 0.043(4) 0.036(4) 0.025(3) -0.001(3) 0.002(3) 0.010(3) 
C11 0.047(4) 0.033(4) 0.026(3) 0.005(3) -0.003(3) 0.006(3) 
C12 0.051(4) 0.044(4) 0.038(4) -0.002(3) -0.003(3) -0.008(3) 
C13 0.056(4) 0.038(4) 0.033(4) -0.004(3) -0.004(3) 0.006(3) 
C14 0.061(4) 0.045(4) 0.027(3) 0.002(3) -0.005(3) 0.011(3) 
C15 0.070(5) 0.042(4) 0.040(4) 0.003(3) -0.007(4) 0.010(4) 
C16 0.085(6) 0.047(5) 0.044(5) 0.015(4) -0.008(4) 0.009(4) 
C17 0.118(9) 0.081(7) 0.032(5) 0.016(4) 0.011(5) 0.013(6) 
C18 0.130(9) 0.076(7) 0.032(4) -0.009(4) 0.012(5) 0.016(6) 
C19 0.106(7) 0.047(5) 0.032(4) -0.007(3) 0.001(4) 0.007(4) 
C20 0.094(17) 0.089(17) 0.13(2) 0.046(15) 0.080(16) 0.062(14) 
Co1 0.0151(5) 0.0398(7) 0.0109(5) -0.0068(4) -0.0017(4) 0.0091(4) 
F1 0.074(3) 0.068(3) 0.087(4) -0.016(3) -0.026(3) -0.015(3) 
O1 0.039(2) 0.067(3) 0.019(2) 0.004(2) -0.0015(18) 0.016(2) 
O2 0.045(3) 0.051(3) 0.024(2) -0.003(2) 0.0003(19) 0.016(2) 
O3 0.126(11) 0.023(6) 0.068(8) 0.016(5) 0.008(7) 0.017(6) 
O3A 0.112(12) 0.102(12) 0.057(9) 0.019(8) -0.033(9) -0.051(10) 
O1W 0.047(3) 0.057(3) 0.029(2) -0.006(2) -0.005(2) 0.017(2) 
O2W 0.039(3) 0.056(3) 0.045(3) 0.004(2) 0.004(2) 0.002(2) 
O3W 0.45(3) 0.116(9) 0.140(10) -0.038(7) -0.113(13) 0.101(12) 
S1 0.156(4) 0.166(4) 0.0521(18) 0.028(2) 0.002(2) -0.023(3) 
  
_geom_special_details 
; 
 All esds (except the esd in the dihedral angle between two l.s. planes) 
 are estimated using the full covariance matrix.  The cell esds are taken 
 into account individually in the estimation of esds in distances, angles 
 and torsion angles; correlations between esds in cell parameters are only 
 used when they are defined by crystal symmetry.  An approximate (isotropic) 
 treatment of cell esds is used for estimating esds involving l.s. planes. 
; 
  
loop_ 
 _geom_bond_atom_site_label_1 
 _geom_bond_atom_site_label_2 
 _geom_bond_distance 
 _geom_bond_site_symmetry_2 
 _geom_bond_publ_flag 
C1 O2 1.229(7) . ? 
C1 O1 1.276(7) . ? 
C1 C2 1.530(8) . ? 
C2 C3 1.501(8) . ? 
C3 C11 1.358(9) . ? 
C3 C4 1.451(9) . ? 
C4 C5 1.383(9) . ? 
C4 C9 1.409(9) . ? 
C5 C6 1.387(11) . ? 
C6 C7 1.352(11) . ? 
C6 F1 1.368(8) . ? 
C7 C8 1.409(11) . ? 
C8 C9 1.377(9) . ? 
C9 C10 1.484(10) . ? 
C10 C13 1.364(9) . ? 
C10 C11 1.504(9) . ? 
C11 C12 1.496(10) . ? 
C13 C14 1.475(10) . ? 
C14 C15 1.402(10) . ? 
C14 C19 1.404(10) . ? 
C15 C16 1.387(11) . ? 
C16 C17 1.385(13) . ? 
C17 C18 1.396(14) . ? 
C17 S1 1.801(9) . ? 
C18 C19 1.374(12) . ? 
C20 S1 1.70(2) . ? 
C20A S1 1.77(3) . ? 
Co1 O1 2.089(4) . ? 
Co1 O1 2.089(4) 2_667 ? 
Co1 O2W 2.100(5) 2_667 ? 
Co1 O2W 2.100(5) . ? 
Co1 O1W 2.141(4) . ? 
Co1 O1W 2.141(4) 2_667 ? 
O3 S1 1.664(12) . ? 
O3A S1 1.305(14) . ? 
  
loop_ 
 _geom_angle_atom_site_label_1 
 _geom_angle_atom_site_label_2 
 _geom_angle_atom_site_label_3 
 _geom_angle 
 _geom_angle_site_symmetry_1 
 _geom_angle_site_symmetry_3 
 _geom_angle_publ_flag 
O2 C1 O1 124.9(5) . . ? 
O2 C1 C2 120.0(5) . . ? 
O1 C1 C2 115.1(5) . . ? 
C3 C2 C1 115.2(5) . . ? 
C11 C3 C4 108.8(6) . . ? 
C11 C3 C2 128.3(6) . . ? 
C4 C3 C2 122.9(6) . . ? 
C5 C4 C9 121.1(6) . . ? 
C5 C4 C3 128.5(6) . . ? 
C9 C4 C3 110.5(6) . . ? 
C4 C5 C6 117.1(7) . . ? 
C7 C6 F1 118.1(7) . . ? 
C7 C6 C5 123.8(7) . . ? 
F1 C6 C5 118.2(7) . . ? 
C6 C7 C8 118.8(7) . . ? 
C9 C8 C7 119.6(7) . . ? 
C8 C9 C4 119.6(6) . . ? 
C8 C9 C10 134.0(6) . . ? 
C4 C9 C10 106.1(5) . . ? 
C13 C10 C9 132.2(6) . . ? 
C13 C10 C11 122.1(7) . . ? 
C9 C10 C11 105.7(5) . . ? 
C3 C11 C12 128.0(6) . . ? 
C3 C11 C10 108.8(6) . . ? 
C12 C11 C10 123.1(6) . . ? 
C10 C13 C14 130.2(7) . . ? 
C15 C14 C19 118.6(7) . . ? 
C15 C14 C13 123.1(7) . . ? 
C19 C14 C13 118.1(7) . . ? 
C16 C15 C14 120.8(8) . . ? 
C17 C16 C15 119.3(8) . . ? 
C16 C17 C18 120.7(8) . . ? 
C16 C17 S1 121.6(8) . . ? 
C18 C17 S1 117.0(8) . . ? 
C19 C18 C17 119.7(8) . . ? 
C18 C19 C14 120.7(8) . . ? 
O1 Co1 O1 180.000(2) . 2_667 ? 
O1 Co1 O2W 92.1(2) . 2_667 ? 
O1 Co1 O2W 87.9(2) 2_667 2_667 ? 
O1 Co1 O2W 87.9(2) . . ? 
O1 Co1 O2W 92.1(2) 2_667 . ? 
O2W Co1 O2W 180.000(1) 2_667 . ? 
O1 Co1 O1W 92.09(17) . . ? 
O1 Co1 O1W 87.91(17) 2_667 . ? 
O2W Co1 O1W 89.4(2) 2_667 . ? 
O2W Co1 O1W 90.6(2) . . ? 
O1 Co1 O1W 87.91(17) . 2_667 ? 
O1 Co1 O1W 92.09(17) 2_667 2_667 ? 
O2W Co1 O1W 90.6(2) 2_667 2_667 ? 
O2W Co1 O1W 89.4(2) . 2_667 ? 
O1W Co1 O1W 180.000(2) . 2_667 ? 
C1 O1 Co1 126.2(4) . . ? 
O3A S1 O3 68.9(10) . . ? 
O3A S1 C20 39.2(13) . . ? 
O3 S1 C20 101.0(13) . . ? 
O3A S1 C20A 103.5(14) . . ? 
O3 S1 C20A 149.5(12) . . ? 
C20 S1 C20A 64.5(15) . . ? 
O3A S1 C17 85.8(7) . . ? 
O3 S1 C17 104.3(6) . . ? 
C20 S1 C17 99.3(9) . . ? 
C20A S1 C17 104.5(12) . . ? 
  
_diffrn_measured_fraction_theta_max    0.985 
_diffrn_reflns_theta_full              27.00 
_diffrn_measured_fraction_theta_full   0.985 
_refine_diff_density_max    1.331 
_refine_diff_density_min   -0.664 
_refine_diff_density_rms    0.128 
